# Supplementary material for: Phylogenetic and Transcription Analysis of Chrysanthemum WRKY Transcription Factors
Source: Int J Mol Sci. 2014 Aug 19;15(8):14442–55. doi: 10.3390/ijms150814442 (PMC4159861; doi:10.3390/ijms150814442)
Supplement: Supplementary File 1 [file ijms-15-14442-s001.zip › Supplementary Table S1.xls]

## Sheet: Sheet1
Table S1. Primer sequences used to amplify internal fragments of 15 CmWRKY genes.
primers	sequences
CmWRKY1-F	AATGGCAGTTGGTTGTTCGG
CmWRKY1-R	TCGGTGCAAAGTTTTGTGAGG
CmWRKY2-F	GAAAGTAAGGGAGCCAAGGTTTT
CmWRKY2-R	ATCCTCGTTTTGTGATGGTGAAT
CmWRKY3-F	TTGGTGGCTCTTCTTCCTTCC
CmWRKY3-R	TGATAACTCTACTCGCTTCCTTGC
CmWRKY4-F	ATACGAGATGAGGCAGGATGAGTT
CmWRKY4-R	AGCCAGGACTTGCTGAGGTGT
CmWRKY5-F	AAAAGCAAGTGAAAGGAAGTGAGTAC
CmWRKY5-R	CCAACGAAAACCATCCGAGA
CmWRKY6-F	GGGAAGAATCCAGTTCAAATAGGG
CmWRKY6-R	GAATCATCCAAACACCGCTCC
CmWRKY7-F	GCACATACCGCAAGGCTGAG
CmWRKY7-R	ATGCCAAATGGTTCTAAAGGGA
CmWRKY8-F	AACTCACAACATCCCCAACTCTG
CmWRKY8-R	GGCACTTCAAGCCCTATCTCC
CmWRKY9-F	ATGGCAAAATGGAGTGAACAGG
CmWRKY9-R	ACATCCCAATCCGCTAAAGGT
CmWRKY10-F	GACCACTTCCACTTCGTCTTCTAAA
CmWRKY10-R	TCAGGACCAGGTATTGATTGCTT
CmWRKY11-F	TCACAGGTTTGACCAAGGATGC
CmWRKY11-R	GTCCCCAAAATCATTGCTTCC
CmWRKY12-F	CGTGGAAAAAATACGGTGAA
CmWRKY12-R	CAAACGCATCGGTACAGGTG
CmWRKY13-F	ATGGAAGAACTTGCTGTCCGGGAA
CmWRKY13-R	GGTATATCCGCCATCTTCAAACTTA
CmWRKY14-F	ATGGCGGTTAATAAATTTAAAAGAG
CmWRKY14-R	AGATGATTCTAATATAAGTCCACTA
CmWRKY15-F	CGAGCCCAAAGAAACGAAAA
CmWRKY15-R	GGTTGGAGCGAAAGAGCACTTATA
