# Supplementary material for: Phylogenetic and Transcription Analysis of Chrysanthemum WRKY Transcription Factors
Source: Int J Mol Sci. 2014 Aug 19;15(8):14442–55. doi: 10.3390/ijms150814442 (PMC4159861; doi:10.3390/ijms150814442)
Supplement: Supplementary File 1 [file ijms-15-14442-s001.zip › Supplementary Table S2.xls]

## Sheet: Sheet1
Table S2. Primer sequences used to perform 3’- RACE PCR.
primers	sequences
CmWRKY1-3-F1	TGGCATCCACCACATCAGC
CmWRKY1-3-F2	CGCCTTTTCCAACCATCACA
CmWRKY2-3-F1	TTGGATGATGGATACAAATGGAGA
CmWRKY2-3-F2	AACACCCCAGGAGTTACTACCGA
CmWRKY3-3-F1	GGAGGTGATTTAGAAGGCAGTGTT
CmWRKY3-3-F2	GAGGCGGTTGTCACTGTTGC
CmWRKY4-3-F1	TCAGGCTTCTCAATCTCATACCG
CmWRKY4-3-F2	AAGCCCAAGAAAGGAGAACCG
CmWRKY5-3-F1	CTTGTGGTGTTGCTCGGGTTC
CmWRKY5-3-F2	GCAATCTCGGATGGTTTTCG
CmWRKY6-3-F1	GGCTCACAACAGCATAAACCG
CmWRKY6-3-F2	GCAAGAAGAGGAAGCACAGGG
CmWRKY7-3-F1	ACAACCCACCACCAACAACTATC
CmWRKY7-3-F2	CCTCGGATTTTGGTGCTACTGA
CmWRKY8-3-F1	GCAGTAGTAGCATCGTTAAGTGGAA
CmWRKY8-3-F2	ACAAGTGAAAGTGAGCCTGGAGA
CmWRKY9-3-F1	TGCGACTCAACTATCCAAAGCG
CmWRKY9-3-F2	TTTCCGTCCTTCTCGTTTGC
CmWRKY10-3-F1	CAGAAACCCATCAAAGGCTCA
CmWRKY10-3-F2	TCAAGAAGATGATGACCCAAACC
CmWRKY11-3-F1	GACAAATGATGAGCCACCAAAGT
CmWRKY11-3-F2	GGACTCTTACAAATTCCGTCAGATC
CmWRKY12-3-F1	ACCGATGCGTTTGACCAGTG
CmWRKY12-3-F2	TGCACAATTTTCTACGGTCA
CmWRKY13-3-F1	ATGTCATCCGGGTTTCAGATTACTA
CmWRKY13-3-F2	AATTCGATTGATGATTCGCATACCA
CmWRKY14-3-F1	GGCGATTAGTATGAAGCTTGCG
CmWRKY14-3-F2	CAAGTGTAGTAGCGTGAGAGGATGT
CmWRKY15-3-F1	GCTGAATGAAGAAATACCAAAGTCC
CmWRKY15-3-F2	GGATATGAATGGAGAAAATATGGGC
dT-AP	AAGCAGTGGTATCAACGCAGAGTACTTTTTTTTTTTTTTTT
AP	AAGCAGTGGTATCAACGCAGAGTAC
