# Supplementary material for: Phylogenetic and Transcription Analysis of Chrysanthemum WRKY Transcription Factors
Source: Int J Mol Sci. 2014 Aug 19;15(8):14442–55. doi: 10.3390/ijms150814442 (PMC4159861; doi:10.3390/ijms150814442)
Supplement: Supplementary File 1 [file ijms-15-14442-s001.zip › Supplementary Table S3.xls]

## Sheet: Sheet1
Table S3. Primer sequences used to perform 5’- RACE PCR.
primers	sequences
CmWRKY1-5-F1	AGTCTAATGTGATGGTTGGAAAAGG
CmWRKY1-5-F2	GGACATTGAACCCGAAAGTAGC
CmWRKY2-5-F1	AGTCTTTCGACTCGTTTCTTTACATG
CmWRKY2-5-F2	ACATCACTCATGGTCTTGAAGCAAA
CmWRKY3-5-F1	AACAGTGACAACCGCCTCGTG
CmWRKY3-5-F2	AACACTGCCTTCTAAATCACCTCC
CmWRKY4-5-F1	CGGTTCTCCTTTCTTGGGCTTTA
CmWRKY4-5-F2	CAATGCTTCTTGGTGACTCCCTT
CmWRKY5-5-F1	CATCCTGAACCCGAGCAACA
CmWRKY5-5-F2	TCCCCATCTAGTGATCTTTCAACC
CmWRKY6-5-F1	GTTTATGCTGTTGTGAGCCTTGAT
CmWRKY6-5-F2	GACGAAATAGTAGGCGTACAACCC
CmWRKY7-5-F1	CGGATTCGGTCGTGATAGTTG
CmWRKY7-5-F2	TTTCAGGCAAAGGTGGTTCG
CmWRKY8-5-F1	CACTTTCACTTGTTGCTTCCACTT
CmWRKY8-5-F2	CAGCCTCGTCATCAGAGTTGG
CmWRKY9-5-F1	CAAACGAGAAGGACGGAAACA
CmWRKY9-5-F2	CATCACTAAGAGGACCTTCCACCA
CmWRKY10-5-F1	CATTGTTGTGGTGGTGATGGTT
CmWRKY10-5-F2	TGAGCCTTTGATGGGTTTCTG
CmWRKY11-5-F1	GAGAATCCAAGATGATTTGAGGCA
CmWRKY11-5-F2	TACTTTGGTGGCTCATCATTTGTC
CmWRKY12-5-F1	CACTGGTCAAACGCATCGGTA
CmWRKY12-5-F2	CGTCGTATGTCACCACAAGCA
CmWRKY13-5-F1	CCGCAGACGAAACTTGAGACATATT
CmWRKY13-5-F2	AATAGTCGCCGTCGGTACATCTTTC
CmWRKY14-5-F1	AACTTCCTTCGTTTAGAACATTGAC
CmWRKY14-5-F2	TTCCGTTTCACACAAGACGCCGA
CmWRKY15-5-F1	TTTTATCGGACGGATCTGTTGG
CmWRKY15-5-F2	TTCTTCATTCAGCCTTTTCCACA
AAP	GGCCACGCGTCGACTAGTACGGGIIGGGIIGGGIIG
AUAP	GGCCACGCGTCGACTAGTAC
