# Supplementary material for: Phylogenetic and Transcription Analysis of Chrysanthemum WRKY Transcription Factors
Source: Int J Mol Sci. 2014 Aug 19;15(8):14442–55. doi: 10.3390/ijms150814442 (PMC4159861; doi:10.3390/ijms150814442)
Supplement: Supplementary File 1 [file ijms-15-14442-s001.zip › Supplementary Table S4.xls]

## Sheet: Sheet1
Table S4. Primer sequences used to amplify the open reading frames of 15 CmWRKY genes.
primers	sequences
CmWRKY1-ORF-F	AAACTTTCTTAGTATTATATGGGCAA
CmWRKY1-ORF-R	CGTACGTGGTAACAGGAGGAA
CmWRKY2-ORF-F	ATGCTCAGCCAAGGATTTTTC
CmWRKY2-ORF-R	CAACCAAAAGAAATTTGGCAC
CmWRKY3-ORF-F	ATGGCAGTTGATTTAGTCGGTATTG
CmWRKY3-ORF-R	CTTGGAATCAATCCTTAATCCAGTC
CmWRKY4-ORF-F	CACAGTTATGGATGACGACA
CmWRKY4-ORF-R	AACATCGGCTACTCCATTTGA
CmWRKY5-ORF-F	AAACTGCAATTCCAAGCGAAC
CmWRKY5-ORF-R	GCCCTAATGAAAGTCGTTAAGCT
CmWRKY6-ORF-F	ATGAATGCTCTTCCGTTGTCG
CmWRKY6-ORF-R	TGTGTTTGCAGACTGAGATGGTAC
CmWRKY7-ORF-F	TTTCCAATGAGCACGACCAA
CmWRKY7-ORF-R	GAACTTGGGATCATAATTTCTATTT
CmWRKY8-ORF-F	ATGAATCTAAACTCATCGAGCAATC
CmWRKY8-ORF-R	GTTATGATTCAGAGGCCAATTTGAG
CmWRKY9-ORF-F	ATAGCCAAAATGGAAACAGGTCA
CmWRKY9-ORF-R	AACGAACATTTCCGAGTCTGTGATA
CmWRKY10-ORF-F	GATTCAATGAGCCATCACGC
CmWRKY10-ORF-R	GCAATGTATTTACAAATAACTTCCC
CmWRKY11-ORF-F	ATGTTCGAAAACACCCTTTCAGC
CmWRKY11-ORF-R	CCGTCACTGAGCTTGCCACT
CmWRKY12-ORF-F	ATCAATGGCGGTCGATTGCG
CmWRKY12-ORF-R	CTTTGACTTATACCACAACACTGGTCA
CmWRKY13-ORF-F	ATGGAAGAACTTGCTGT
CmWRKY13-ORF-R	AGAAGATTCAAAAATTATGGTTGC
CmWRKY14-ORF-F	ATGGCCGTTGATCTCATCATGTCAA
CmWRKY14-ORF-R	AGATGATTCTAATATAAGTCCACTA
CmWRKY15-ORF-F	CTATCAATCAACAATGGTGGCTGC
CmWRKY15-ORF-R	GAACCATAAGGAAGAATCAGTGCTAATA
