# Supplementary material for: Phylogenetic and Transcription Analysis of Chrysanthemum WRKY Transcription Factors
Source: Int J Mol Sci. 2014 Aug 19;15(8):14442–55. doi: 10.3390/ijms150814442 (PMC4159861; doi:10.3390/ijms150814442)
Supplement: Supplementary File 1 [file ijms-15-14442-s001.zip › Supplementary Table S5.xls]

## Sheet: Sheet1
Table S5. Primer sequences used for transcription analysis of the 15 CmWRKY genes.
Gene	Forward Primer	Reverse Primer	PCR Efficiency
CmWRKY1	CCACGTTTGAATTCTTCGGT	TCGCGATGTGAGTTCTTGTC	0.987 ± 0.010
CmWRKY2	GGGCGAAGTGAGTGGTAAAA	CCTTGGCTCCCTTACTTTCC	0.967 ± 0.012
CmWRKY3	CCGGAAACGTATTGGAAATG	CCGCCGGTATACTGTCAACT	0.983 ± 0.011
CmWRKY4	GTGCCGGTGAAATACGAGAT	GATTGCCAATGCTTCTTGGT	0.965 ± 0.009
CmWRKY5	GCTGGCTAACATGGGAACAT	GACTTCCCAGGTGTCACGTT	0.991 ± 0.013
CmWRKY6	GATCAAGGCTCACAACAGCA	CCCTGTGCTTCCTCTTCTTG	0.984 ± 0.009
CmWRKY7	CGGGTGAAATGCTTTCAAAT	TGCCAAATGGTTCTAAAGGG	0.977 ± 0.009
CmWRKY8	ATTTGCCTGCATCTTCCAAC	ACCTATTTAGCGCTCCAGCA	0.988 ± 0.010
CmWRKY9	TTCACGGCGTAAAAATGACA	TCGGTTTCAATTGGTGTTGA	0.973 ± 0.010
CmWRKY10	ACGACACCAAGACCACTTCC	TAAGGTGAGCCTTTGATGGG	0.990 ± 0.011
CmWRKY11	GCTCGAGCAACCAGAAAAAC	GTTTTCGAACATCCCCAAGA	0.992 ± 0.011
CmWRKY12	GACGCTCCGTCAACTTCTTC	ACATCTTTTCCGGTGAGTCG	0.989 ± 0.012
CmWRKY13	CGTTGACTCCGGTACCATCT	ATAGTCGCCGTCGGTACATC	0.982 ± 0.010
CmWRKY14	AGGAAACATGTGGAACGAGC	ACTAGCTTCCGCAATCGAAA	0.989 ± 0.011
CmWRKY15	TGCTCTTTCGCTCCAACCTG	TTGTTCAACCAAAACCTCGTCA	0.976 ± 0.010
EF1α	TTTTGGTATCTGGTCCTGGAG	CCATTCAAGCGACAGACTCA	0.991 ± 0.009
